# Supplementary material for: Mapping ICD-10 and ICD-10-CM Codes to Phecodes: Workflow Development and Initial Evaluation
Source: JMIR Med Inform. 2019 Nov 29;7(4):e14325. doi: 10.2196/14325 (PMC6911227; doi:10.2196/14325)
Supplement: Multimedia Appendix 1 [file medinform_v7i4e14325_app1.xlsx]

## Sheet: jmir_multimedia_appendix_1_0730
phenotype	group	number_of_people
Hypertension	absence of ICD-10-CM only	2
Hyperlipidemia	absence of ICD-10-CM only	4
Type 2 diabetes	absence of ICD-10-CM only	4
Hypertension	short observation window	1
Hyperlipidemia	short observation window	4
Type 2 diabetes	short observation window	3
Hypertension	limited number of visits/specialist	7
Hyperlipidemia	limited number of visits/specialist	2
Type 2 diabetes	limited number of visits/specialist	1
Hypertension	inconsistent diagnosis	0
Hyperlipidemia	inconsistent diagnosis	0
Type 2 diabetes	inconsistent diagnosis	2
